# Supplementary material for: Characterisation and Expression Analysis of LdSERK1, a Somatic Embryogenesis Gene in Lilium davidii var. unicolor
Source: Plants (Basel). 2024 May 29;13(11):1495. doi: 10.3390/plants13111495 (PMC11174594; doi:10.3390/plants13111495)
Supplement: Supplementary file 1 [file plants-13-01495-s001.zip]

Archive with 1 entries (1 files):
- plants-2957565-supplementary.pdf
